# Supplementary material for: HIV-1 Transmission during Early Infection in Men Who Have Sex with Men: A Phylodynamic Analysis
Source: PLoS Med. 2013 Dec 10;10(12):e1001568. doi: 10.1371/journal.pmed.1001568 (PMC3858227; doi:10.1371/journal.pmed.1001568)
Supplement: Data S1 — Comparison of clinical and demographic characteristics of patients selected for phylogenetic analysis and all patients diagnosed, 2004–2012. (TXT) [file pmed.1001568.s001.txt]

# @date july 1 2013
# @author Erik M Volz
# Summary statistics of EHARS data provided by MDCH 4-12-12
# Categorical variables show proportions; these are not normalized.
# Numeric variables show quantiles.
# Clinical test dates are not shown

vital_status
	All DMA MSM after 2004	
		1    2038
		2     102
		9       9
	Alignment n=662	
		1    645
		2     13
		9      4
	Alignment n=1937	
		1    1849
		2      75
		9      13


hiv_age_yrs
	All DMA MSM after 2004	
		count    2149.000000
		mean       31.643090
		std        11.250807
		min        14.000000
		25%        22.000000
		50%        29.000000
		75%        40.000000
		max        77.000000
	Alignment n=662	
		count    662.000000
		mean      29.723565
		std       10.697350
		min       16.000000
		25%       21.000000
		50%       26.000000
		75%       37.000000
		max       72.000000
	Alignment n=1937	
		count    1937.000000
		mean       30.989675
		std        10.114882
		min        15.000000
		25%        23.000000
		50%        29.000000
		75%        38.000000
		max        72.000000


death_cause
	All DMA MSM after 2004	
		Y    67
		N    27
		U     8
	Alignment n=662	
		Y    9
		U    3
		N    1
	Alignment n=1937	
		Y    48
		N    14
		U    13


newcateg
	All DMA MSM after 2004	
		HIV-NA    1260
		AIDS       889
	Alignment n=662	
		HIV-NA    427
		AIDS      235
	Alignment n=1937	
		AIDS      1058
		HIV-NA     879


nsex
	All DMA MSM after 2004	
		1.Male    2149
	Alignment n=662	
		1.Male    662
	Alignment n=1937	
		1.Male    1937


raceg
	All DMA MSM after 2004	
		2.Black              1391
		1.White               609
		3.Hispanic             82
		9.Multi/Unk/Other      55
		4.Asian/HI/PI           9
		5.Am In/AK Nat          3
	Alignment n=662	
		2.Black              473
		1.White              153
		3.Hispanic            24
		9.Multi/Unk/Other     10
		4.Asian/HI/PI          1
		5.Am In/AK Nat         1
	Alignment n=1937	
		2.Black              1333
		1.White               497
		3.Hispanic             52
		9.Multi/Unk/Other      46
		4.Asian/HI/PI           8
		5.Am In/AK Nat          1


arabic
	All DMA MSM after 2004	
		N    2133
		Y      16
	Alignment n=662	
		N    655
		Y      7
	Alignment n=1937	
		N    1921
		Y      16


birth_country
	All DMA MSM after 2004	
		USA           1656
		UNK/MISSIN     453
		FOREIGN         40
	Alignment n=662	
		USA           546
		UNK/MISSIN    107
		FOREIGN         9
	Alignment n=1937	
		USA           1549
		UNK/MISSIN     358
		FOREIGN         30


marital_status
	All DMA MSM after 2004	
		S    68
		D     9
		M     2
		W     1
	Alignment n=662	
		S    10
		D     1
	Alignment n=1937	
		S    46
		D     6
		M     3
		U     1


resident_hiv
	All DMA MSM after 2004	
		DETROIT          1050
		OAKLAND CO.       462
		WAYNE CO.         291
		MACOMB CO.        185
		*UNKNOWN CO.      111
		ST. CLAIR CO.      25
		MONROE CO.         16
		LAPEER CO.          9
	Alignment n=662	
		DETROIT          355
		OAKLAND CO.      137
		WAYNE CO.         87
		MACOMB CO.        61
		ST. CLAIR CO.      8
		*UNKNOWN CO.       8
		LAPEER CO.         5
		MONROE CO.         1
	Alignment n=1937	
		DETROIT          1017
		OAKLAND CO.       347
		WAYNE CO.         256
		*UNKNOWN CO.      148
		MACOMB CO.        125
		ST. CLAIR CO.      20
		MONROE CO.         14
		LAPEER CO.         10


resident_aids
	All DMA MSM after 2004	
		DETROIT           462
		OAKLAND CO.       164
		WAYNE CO.         120
		MACOMB CO.         76
		OOS                24
		MONROE CO.          9
		PRIS DX             7
		ST. CLAIR CO.       6
		LAPEER CO.          5
		WASHTENAW CO.       3
		LIVINGSTON CO.      2
		GENESEE CO.         2
		*UNKNOWN CO.        2
		EMMET CO.           1
		BENZIE CO.          1
		INGHAM CO.          1
		JACKSON CO.         1
		BAY CO.             1
		SAGINAW CO.         1
		KENT CO.            1
	Alignment n=662	
		DETROIT          128
		OAKLAND CO.       33
		WAYNE CO.         29
		MACOMB CO.        23
		OOS               11
		LAPEER CO.         2
		ST. CLAIR CO.      2
		PRIS DX            2
		GENESEE CO.        1
		KENT CO.           1
		MONROE CO.         1
		BENZIE CO.         1
		*UNKNOWN CO.       1
	Alignment n=1937	
		DETROIT           598
		OAKLAND CO.       161
		WAYNE CO.         158
		MACOMB CO.         58
		OOS                32
		MONROE CO.          8
		ST. CLAIR CO.       7
		PRIS DX             6
		GENESEE CO.         5
		LAPEER CO.          5
		WASHTENAW CO.       3
		*UNKNOWN CO.        3
		LIVINGSTON CO.      2
		JACKSON CO.         2
		EMMET CO.           1
		ALLEGAN CO.         1
		BENZIE CO.          1
		INGHAM CO.          1
		CALHOUN CO.         1
		EATON CO.           1
		CLINTON CO.         1
		BAY CO.             1
		SAGINAW CO.         1
		KENT CO.            1


resident_current
	All DMA MSM after 2004	
		DETROIT               1007
		OAKLAND CO.            417
		WAYNE CO.              286
		MACOMB CO.             188
		OOS                    112
		WASHTENAW CO.           25
		*UNKNOWN CO.            23
		ST. CLAIR CO.           20
		MONROE CO.              13
		LAPEER CO.              10
		JACKSON CO.              7
		GENESEE CO.              6
		PRISON                   5
		KENT CO.                 5
		KALAMAZOO CO.            4
		INGHAM CO.               3
		BAY CO.                  2
		ST CLAIR CO.             2
		SAGINAW CO.              2
		EMMET CO.                1
		EATON CO.                1
		CLINTON CO.              1
		GRAND TRAVERSE CO.       1
		IRON CO.                 1
		OSCEOLA CO.              1
		LAKE CO.                 1
		MARQUETTE CO.            1
		LUCE CO.                 1
		*ST CLAIR CO.            1
		*ST CLAIR CO             1
		OCEANA CO.               1
	Alignment n=662	
		DETROIT          336
		OAKLAND CO.      121
		WAYNE CO.         80
		MACOMB CO.        56
		OOS               36
		ST. CLAIR CO.      8
		WASHTENAW CO.      6
		LAPEER CO.         4
		*UNKNOWN CO.       4
		INGHAM CO.         2
		GENESEE CO.        1
		KENT CO.           1
		MONROE CO.         1
		MARQUETTE CO.      1
		PRISON             1
		IRON CO.           1
		OCEANA CO.         1
		*ST CLAIR CO       1
		JACKSON CO.        1
	Alignment n=1937	
		DETROIT               956
		OAKLAND CO.           351
		WAYNE CO.             271
		MACOMB CO.            133
		OOS                    85
		WASHTENAW CO.          28
		ST. CLAIR CO.          19
		*UNKNOWN CO.           18
		MONROE CO.             11
		GENESEE CO.             9
		LAPEER CO.              7
		INGHAM CO.              7
		PRISON                  5
		KENT CO.                4
		JACKSON CO.             3
		KALAMAZOO CO.           3
		SAGINAW CO.             3
		LIVINGSTON CO.          2
		ALLEGAN CO.             2
		BAY CO.                 2
		EATON CO.               2
		GRAND TRAVERSE CO.      2
		LAKE CO.                2
		EMMET CO.               1
		ST CLAIR CO.            1
		LENAWEE CO.             1
		SANILAC CO.             1
		ARENAC CO.              1
		CLINTON CO.             1
		IRON CO.                1
		DICKINSON CO.           1
		OSCEOLA CO.             1
		MARQUETTE CO.           1
		*ST CLAIR CO            1
		OCEANA CO.              1


resident_death
	All DMA MSM after 2004	
		*UNKNOWN CO.    81
		WAYNE CO.       13
		MACOMB CO.       4
		OAKLAND CO.      3
		DETROIT          1
	Alignment n=662	
		*UNKNOWN CO.    12
		WAYNE CO.        1
	Alignment n=1937	
		*UNKNOWN CO.    73
		OOS              1
		WAYNE CO.        1


sex_male
	All DMA MSM after 2004	
		Y    2149
	Alignment n=662	
		Y    662
	Alignment n=1937	
		Y    1937


sex_female
	All DMA MSM after 2004	
		N    817
		Y    685
		U    356
	Alignment n=662	
		N    312
		Y    221
		U     79
	Alignment n=1937	
		Y    736
		N    671
		U    318


idu
	All DMA MSM after 2004	
		N    1531
		U     242
		Y      77
	Alignment n=662	
		N    539
		U     59
		Y     17
	Alignment n=1937	
		N    1368
		U     225
		Y     109


clotting_factor
	All DMA MSM after 2004	
		N    1038
		U     357
	Alignment n=662	
		N    426
		U    107
	Alignment n=1937	
		N    777
		U    267
		Y      1


sex_idu
	All DMA MSM after 2004	
		N    864
		U    642
		Y     13
	Alignment n=662	
		N    347
		U    158
		Y      4
	Alignment n=1937	
		N    792
		U    614
		Y     45


sex_bisexual_male
	All DMA MSM after 2004	
		N    894
		U    512
	Alignment n=662	
		N    325
		U    140
	Alignment n=1937	
		N    860
		U    507


sex_hemo
	All DMA MSM after 2004	
		N    848
		U    674
	Alignment n=662	
		N    337
		U    176
	Alignment n=1937	
		N    805
		U    652


sex_transfusion
	All DMA MSM after 2004	
		N    852
		U    675
	Alignment n=662	
		N    339
		U    176
	Alignment n=1937	
		N    815
		U    644
		Y      1


sex_transplant
	All DMA MSM after 2004	
		N    840
		U    671
	Alignment n=662	
		N    330
		U    178
	Alignment n=1937	
		N    795
		U    638


sex_hiv
	All DMA MSM after 2004	
		N    775
		U    692
		Y     37
	Alignment n=662	
		N    305
		U    188
		Y     10
	Alignment n=1937	
		N    680
		U    657
		Y    115


transfusion
	All DMA MSM after 2004	
		N    1132
		U     470
		Y       4
	Alignment n=662	
		N    414
		U    133
		Y      2
	Alignment n=1937	
		N    1115
		U     407
		Y       6


transplant
	All DMA MSM after 2004	
		N    1166
		U     453
		Y       1
	Alignment n=662	
		N    417
		U    129
	Alignment n=1937	
		N    1112
		U     395


hcw_risk
	All DMA MSM after 2004	
		N    1171
		U     440
		Y      21
	Alignment n=662	
		N    412
		U    128
		Y      4
	Alignment n=1937	
		N    1105
		U     393
		Y      29


hcw_risk_occup
	All DMA MSM after 2004	
		5     7
		11    3
		88    2
		4     2
		12    1
		7     1
		2     1
	Alignment n=662	
		5     2
		11    1
	Alignment n=1937	
		5     7
		11    4
		19    3
		18    2
		17    2
		4     2
		88    1
		15    1
		14    1
		8     1
		7     1


oth_risk
	All DMA MSM after 2004	
		N    52
		U    31
		Y     1
	Alignment n=662	
		N    8
		U    7
	Alignment n=1937	
		N    29
		U    15


hiv_dx_type
	All DMA MSM after 2004	
		1    2080
		2      69
	Alignment n=662	
		1    656
		2      6
	Alignment n=1937	
		1    1766
		2     171


cd4_first_hiv_type
	All DMA MSM after 2004	
		CNT    1860
		PCT      75
	Alignment n=662	
		CNT    594
		PCT     18
	Alignment n=1937	
		CNT    1805
		PCT      53


cd4_first_hiv_value
	All DMA MSM after 2004	
		count    1925.000000
		mean      370.014026
		std       306.263559
		min         1.000000
		25%       131.000000
		50%       341.000000
		75%       528.000000
		max      4350.000000
	Alignment n=662	
		count     610.000000
		mean      389.595082
		std       277.998491
		min         2.000000
		25%       183.250000
		50%       366.000000
		75%       533.000000
		max      1820.000000
	Alignment n=1937	
		count    1847.000000
		mean      370.275041
		std       303.664520
		min         1.000000
		25%       140.000000
		50%       336.000000
		75%       533.000000
		max      4350.000000


vl_first_det_value
	All DMA MSM after 2004	
		count        1922.000000
		mean       315868.046669
		std       1641260.559542
		min             4.860000
		25%         10011.750000
		50%         46048.000000
		75%        132000.000000
		max      43224200.000000
	Alignment n=662	
		count         612.000000
		mean       303124.105980
		std       1195422.902917
		min             4.860000
		25%         11175.000000
		50%         45000.000000
		75%        147173.000000
		max      10000000.000000
	Alignment n=1937	
		count        1859.000000
		mean       249266.972883
		std       1408204.449834
		min             1.000000
		25%          6272.000000
		50%         35000.000000
		75%        101524.000000
		max      43224200.000000


bacterial_infection
	All DMA MSM after 2004	
		
	Alignment n=662	
		
	Alignment n=1937	
		


cand_esoph
	All DMA MSM after 2004	
		D    49
		P     6
	Alignment n=662	
		D    14
		P     1
	Alignment n=1937	
		D    52
		P    12


cand_lung
	All DMA MSM after 2004	
		D    5
	Alignment n=662	
		
	Alignment n=1937	
		D    4


cervical_cancer
	All DMA MSM after 2004	
		
	Alignment n=662	
		
	Alignment n=1937	
		


cmv
	All DMA MSM after 2004	
		D    19
	Alignment n=662	
		D    1
	Alignment n=1937	
		D    14


cmv_retinitis
	All DMA MSM after 2004	
		D    5
	Alignment n=662	
		D    1
	Alignment n=1937	
		D    3
		P    2


cocci
	All DMA MSM after 2004	
		
	Alignment n=662	
		
	Alignment n=1937	
		


cryptoco
	All DMA MSM after 2004	
		D    9
	Alignment n=662	
		D    1
	Alignment n=1937	
		D    8


cryptosp
	All DMA MSM after 2004	
		D    4
	Alignment n=662	
		D    1
	Alignment n=1937	
		D    9


herpes_simplex
	All DMA MSM after 2004	
		D    6
	Alignment n=662	
		D    1
	Alignment n=1937	
		D    12


histo
	All DMA MSM after 2004	
		D    1
	Alignment n=662	
		
	Alignment n=1937	
		D    1


hiv_enceph
	All DMA MSM after 2004	
		D    9
	Alignment n=662	
		D    3
	Alignment n=1937	
		D    8


iso
	All DMA MSM after 2004	
		
	Alignment n=662	
		
	Alignment n=1937	
		


ks
	All DMA MSM after 2004	
		D    18
		P     4
	Alignment n=662	
		D    3
	Alignment n=1937	
		D    23
		P     1


lip
	All DMA MSM after 2004	
		
	Alignment n=662	
		
	Alignment n=1937	
		


lymph_brain
	All DMA MSM after 2004	
		
	Alignment n=662	
		
	Alignment n=1937	
		D    1


lymph_burkitts
	All DMA MSM after 2004	
		D    3
	Alignment n=662	
		D    1
	Alignment n=1937	
		D    3


lymph_immuno
	All DMA MSM after 2004	
		D    2
	Alignment n=662	
		
	Alignment n=1937	
		D    5


myco_avium
	All DMA MSM after 2004	
		D    3
		P    2
	Alignment n=662	
		D    2
		P    1
	Alignment n=1937	
		D    6
		P    1


myco_other
	All DMA MSM after 2004	
		D    1
	Alignment n=662	
		
	Alignment n=1937	
		


myco_tb_dissem
	All DMA MSM after 2004	
		D    6
	Alignment n=662	
		D    1
	Alignment n=1937	
		D    6
		P    1


myco_tb_pulm
	All DMA MSM after 2004	
		D    8
	Alignment n=662	
		D    1
	Alignment n=1937	
		D    19


pcp
	All DMA MSM after 2004	
		D    103
		P      8
	Alignment n=662	
		D    16
	Alignment n=1937	
		D    106
		P     25


pml
	All DMA MSM after 2004	
		D    1
	Alignment n=662	
		D    1
	Alignment n=1937	
		D    3


pneumonia_recurrent
	All DMA MSM after 2004	
		D    6
		P    1
	Alignment n=662	
		
	Alignment n=1937	
		D    11
		P     3


salmonella
	All DMA MSM after 2004	
		
	Alignment n=662	
		
	Alignment n=1937	
		


toxo_brain
	All DMA MSM after 2004	
		D    3
	Alignment n=662	
		
	Alignment n=1937	
		D    3
		P    1


wasting
	All DMA MSM after 2004	
		D    14
	Alignment n=662	
		D    1
	Alignment n=1937	
		D    32
